# Supplementary material for: Hematopoietic stem cells undergo a lymphoid to myeloid switch in early stages of emergency granulopoiesis
Source: EMBO J. 2023 Oct 17;42(23):e113527. doi: 10.15252/embj.2023113527 (PMC10690458; doi:10.15252/embj.2023113527)
Supplement: Supplementary file 2 — Source Data for Figure 1 [file EMBJ-42-e113527-s005.zip]

Archive with 3 entries (1 files):
- Figure_1/
- Figure_1/1I-J/
- Figure_1/1I-J/1I-J.xlsx
