# Supplementary material for: Hematopoietic stem cells undergo a lymphoid to myeloid switch in early stages of emergency granulopoiesis
Source: EMBO J. 2023 Oct 17;42(23):e113527. doi: 10.15252/embj.2023113527 (PMC10690458; doi:10.15252/embj.2023113527)
Supplement: Supplementary file 2 — Source Data for Figure 1 [file EMBJ-42-e113527-s005.zip › Figure_1/1I-J/1I-J.xlsx]

## Sheet: Figure data
Figure 1I-J
	% of LSK
PBS	MPP4	HSC	MPP2	MPP3
	55.6	7.03	2.37	20.1
	54.6	6.85	3.14	23.9	representative in 1I
	52.8	4.31	5.1	31.7
	52.3	7.08	2.65	23.2
	56.3	6.49	2.84	19.4
	58.2	5.91	3.29	22
average	54.9667	6.27833	3.23167	23.3833
SD	2.2169	1.05729	0.973312	4.42783
LPS	MPP4	HSC	MPP2	MPP3
	35.2	3.85	10.1	46.7
	30.8	7.67	8.12	41.1
	31.6	7.64	8.55	41.7
	49.1	7.46	4.95	28.2
	36.2	6.26	7.57	38.1	representative in I1
average	36.58	6.576	7.858	39.16
SD	16.3223	3.05541	3.62133	17.1244
ttest	0.000240502	0.722779	0.000507667	0.00125591
	Fold change LPS/PBS
	MPP4	HSC	MPP2	MPP3
	0.640388	0.61322	3.12532	1.99715
	0.56034	1.22166	2.51264	1.75766
	0.574894	1.21688	2.64569	1.78332
	0.893269	1.18821	1.53172	1.20599
	0.658581	0.99708	2.34244	1.62937

## Sheet: Description
Flow cytometry analysis of multipotent progenitors (MPP) in the BM cells isolated from mice treated with PBS control or LPS for 4 hours, data indicates fold change of MPP4, MPP3, MPP2 and HSC populations (% of LSK) from PBS-treated mice to LPS-treated mice. At least 5 animals were included in each group. Data represent mean ± SD from 2 independent experiments. Two-tailed Student t test was used t…
