# Supplementary material for: Hematopoietic stem cells undergo a lymphoid to myeloid switch in early stages of emergency granulopoiesis
Source: EMBO J. 2023 Oct 17;42(23):e113527. doi: 10.15252/embj.2023113527 (PMC10690458; doi:10.15252/embj.2023113527)
Supplement: Supplementary file 3 — Source Data for Figure 2 [file EMBJ-42-e113527-s007.zip]

Archive with 19 entries (9 files):
- Figure_2/
- Figure_2/2B-C/
- Figure_2/2B-C/Figure_2B-C.xlsx
- Figure_2/2D/
- Figure_2/2D/Figure_2D.xlsx
- Figure_2/2E-F/
- Figure_2/2E-F/2E-F.xlsx
- Figure_2/2G/
- Figure_2/2G/2G.xlsx
- Figure_2/2H-I/
- Figure_2/2H-I/2H-I.xlsx
- Figure_2/2J/
- Figure_2/2J/2J.xlsx
- Figure_2/2K/
- Figure_2/2K/2K.xlsx
- Figure_2/2L/
- Figure_2/2L/2L.xlsx
- Figure_2/2M/
- Figure_2/2M/2M.xlsx
