# Supplementary material for: Hematopoietic stem cells undergo a lymphoid to myeloid switch in early stages of emergency granulopoiesis
Source: EMBO J. 2023 Oct 17;42(23):e113527. doi: 10.15252/embj.2023113527 (PMC10690458; doi:10.15252/embj.2023113527)
Supplement: Supplementary file 3 — Source Data for Figure 2 [file EMBJ-42-e113527-s007.zip › Figure_2/2B-C/Figure_2B-C.xlsx]

## Sheet: Figure data
Figure 2B-C
	% CD201+ HSCs (Lin-cKit+ Sca-1+CD48-CD150+)
	PBS	4H LPS
	62.1	21.3
	62.8	17.7
	66.1	24.4
	54.6	18.3
	55.2	22.4
	53.5	15	representative in 2B
	48.8	10
average	57.5857	18.4429
SD	6.17183	4.88223
ttest	1.71845e-08

## Sheet: Description
Flow cytometry analysis of BM cells isolated from mice treated with PBS control or LPS for 4 hours. The quantification indicates percentage of CD201+ HSCs in BM. 7 animals were included in each group. Data represent mean ± SD from 2 independent experiments. Two-tailed Student t test was used to assess statistical significance (****P < 0.0001).
