# Supplementary material for: Hematopoietic stem cells undergo a lymphoid to myeloid switch in early stages of emergency granulopoiesis
Source: EMBO J. 2023 Oct 17;42(23):e113527. doi: 10.15252/embj.2023113527 (PMC10690458; doi:10.15252/embj.2023113527)
Supplement: Supplementary file 3 — Source Data for Figure 2 [file EMBJ-42-e113527-s007.zip › Figure_2/2D/Figure_2D.xlsx]

## Sheet: Figure data
Figure 2D
	# CD201+ HSC
	PBS	4H LPS
	9823	6370
	9020	3749.06
	11200	5044
	5590	1966.5
	5400	1322.1
	7080	1595.02
	4015	765
average	7446.86	2973.1
SD	2638.08	2119.1
ttest	0.00439814

## Sheet: Description
Flow cytometry analysis of BM cells isolated from mice treated with PBS control or LPS for 4 hours. The quantification indicates absolute counts of CD201+ HSCs in BM (leg+hip). 7 animals were included in each group. Data represent mean ± SD from 2 independent experiments. Two-tailed Student t test was used to assess statistical significance (**P < 0.01).
