# Supplementary material for: Hematopoietic stem cells undergo a lymphoid to myeloid switch in early stages of emergency granulopoiesis
Source: EMBO J. 2023 Oct 17;42(23):e113527. doi: 10.15252/embj.2023113527 (PMC10690458; doi:10.15252/embj.2023113527)
Supplement: Supplementary file 3 — Source Data for Figure 2 [file EMBJ-42-e113527-s007.zip › Figure_2/2E-F/2E-F.xlsx]

## Sheet: Figure data
Figure 2E-F
		Fold change LPS/PBS
Group1	%CD201 HSC	%CD201 HSC
WT+PBS	35.9	1
WT+LPS	4	0.111421
KO+PBS	39	1
KO+LPS	4.08	0.104615
		Fold change LPS/PBS
Group2	%CD201 HSC	%CD201 HSC	representative in 2E
WT+PBS	42.4	1
WT+LPS	5.69	0.134198
KO+PBS	44.2	1
KO+LPS	8.48	0.191855
		Fold change LPS/PBS
Group3	%CD201 HSC	%CD201 HSC
WT+PBS	77.3	1.11383
	61.5	0.886167
average	69.4	1
WT+LPS	12.5	0.180115
	13.8	0.198847
KO PBS	61.9	1
KO LPS	15.8	0.25525
	16.7	0.26979
	%CD201 HSC
	WT	Cebpb KO
	0.111421	0.104615
	0.134198	0.191855
	0.180115	0.25525
	0.198847	0.26979
average	0.156145	0.205378
SD	0.0403319	0.0752155
ttest	0.292498

## Sheet: Description
Flow cytometry analysis of CD201 expression in HSCs isolated from WT and Cebpb KO mice treated with PBS or LPS for 4 hours. Numbers indicate fold change relative to PBS control mice of percentage of CD201+ HSCs. 4 animals were included in each group. Data represent mean ± SD from 2 independent experiments. Two-tailed Student t test was used to assess statistical significance (ns not significant).
