# Supplementary material for: Hematopoietic stem cells undergo a lymphoid to myeloid switch in early stages of emergency granulopoiesis
Source: EMBO J. 2023 Oct 17;42(23):e113527. doi: 10.15252/embj.2023113527 (PMC10690458; doi:10.15252/embj.2023113527)
Supplement: Supplementary file 3 — Source Data for Figure 2 [file EMBJ-42-e113527-s007.zip › Figure_2/2G/2G.xlsx]

## Sheet: Figure data
Figure 2G
		Fold change LPS/PBS
Group1	CD201 MFI	CD201 MFI
WT+PBS	1327	1
WT+LPS	300	0.226074
KO+PBS	1236	1
KO+LPS	315	0.254854
Group2	CD201 MFI	CD201 MFI
WT+PBS	1475	1
WT+LPS	406	0.275254
KO+PBS	1693	1
KO+LPS	517	0.305375
Group3	CD201 MFI	CD201 MFI
WT+PBS	7190	0.840248
	9924	1.15975
average	8557	1
WT+LPS	789	0.0922052
	2058	0.240505
KO PBS	5673	1
KO LPS	1523	0.268465
	2583	0.254854
	Fold change LPS/PBS
	CD201 MFI
	WT	Cebpb KO
	0.226074	0.254854
	0.275254	0.305375
	0.0922052	0.268465
	0.240505	0.254854
average	0.20851	0.270887
SD	0.0802366	0.0238704
ttest	0.186735

## Sheet: Description
Flow cytometry analyis of CD201 expression in HSCs isolated from WT and Cebpb KO mice treated with PBS or LPS for 4 hours. Numbers indicate fold change relative to PBS control mice of percentage of CD201 MFI in HSCs. 4 animals were included in each group. Data represent mean ± SD from 2 independent experiments. Two-tailed Student t test was used to assess statistical significance (ns not signific…
