# Supplementary material for: Hematopoietic stem cells undergo a lymphoid to myeloid switch in early stages of emergency granulopoiesis
Source: EMBO J. 2023 Oct 17;42(23):e113527. doi: 10.15252/embj.2023113527 (PMC10690458; doi:10.15252/embj.2023113527)
Supplement: Supplementary file 3 — Source Data for Figure 2 [file EMBJ-42-e113527-s007.zip › Figure_2/2H-I/2H-I.xlsx]

## Sheet: Figure data
Figure 2H-I
	CD201% of HSC
	WT + PBS	KO + PBS
	33	31.6
	45.8	34.4
	44.1	44.1	representative in 2H
	40	36.3
average	40.725	36.6
SD	5.69642	5.35973
ttest	0.332134
	CD201% of HSC
	WT + LPS	KO + LPS
	12.4	25.9
	9.29	36.2
	10.1	36.4
	7.32	27.8	representative in 2H
		28.3
		27.5
		18.9
average	9.7775	28.7143
SD	2.10226	6.08041
ttest	0.000225838
	Fold change LPS/PBS
	WT + LPS	KO + LPS
	0.179742	0.70765
	0.228115	0.989071
	0.248005	0.994536
	0.304481	0.759563
		0.773224
		0.751366
		0.516393
average	0.240086	0.784543
SD	0.0516208	0.166132
ttest	0.000148807

## Sheet: Description
Flow cytometry analyis of CD201 expression in HSCs isolated from WT and MyD88 KO mice treated with PBS or LPS for 4 hours. Numbers indicate fold change relative to PBS control mice of percentage of %CD201 HSCs. At least 4 animals were included in each group. Data represent mean ± SD from at least 2 independent experiments. Two-tailed Student t test was used to assess statistical significance (***…
