# Supplementary material for: Hematopoietic stem cells undergo a lymphoid to myeloid switch in early stages of emergency granulopoiesis
Source: EMBO J. 2023 Oct 17;42(23):e113527. doi: 10.15252/embj.2023113527 (PMC10690458; doi:10.15252/embj.2023113527)
Supplement: Supplementary file 3 — Source Data for Figure 2 [file EMBJ-42-e113527-s007.zip › Figure_2/2J/2J.xlsx]

## Sheet: Figure data
Figure 2J
	CD201 MFI in HSC
	WT + PBS	KO + PBS
	317	272
	421	314
	392	418
	505	329
average	408.75	333.25
SD	77.7019	61.4349
ttest	0.178246
	CD201 MFI in HSC
	WT + LPS	KO + LPS
	123	227
	121	358
	105	281
	99	233
		239
		194
		143
average	112	239.286
SD	11.8322	67.5098
ttest	0.00526642
	Fold change LPS/PBS
	WT + LPS	KO + LPS
	0.300917	0.68117
	0.296024	1.07427
	0.256881	0.843211
	0.242202	0.699175
		0.717179
		0.582146
		0.429107
average	0.274006	0.718037
SD	0.0289472	0.20258
ttest	0.00210721

## Sheet: Description
Flow cytometry analyis of CD201 expression in HSCs isolated from WT and MyD88 KO mice treated with PBS or LPS for 4 hours. Numbers indicate fold change relative to PBS control mice of percentage of CD201 MFI HSCs. At least 4 animals were included in each group. Data represent mean ± SD from at least 2 independent experiments. Two-tailed Student t test was used to assess statistical significance (…
