# Supplementary material for: Hematopoietic stem cells undergo a lymphoid to myeloid switch in early stages of emergency granulopoiesis
Source: EMBO J. 2023 Oct 17;42(23):e113527. doi: 10.15252/embj.2023113527 (PMC10690458; doi:10.15252/embj.2023113527)
Supplement: Supplementary file 3 — Source Data for Figure 2 [file EMBJ-42-e113527-s007.zip › Figure_2/2K/2K.xlsx]

## Sheet: Figure data
Figure 2K
	MPP4 (% LSK)
	WT + PBS	KO + PBS
	58.4	55.7
	53.8	54.3
	51.7	55.4
	51.6	53
average	53.875	54.6
SD	3.18264	1.22474
ttest	0.685518
	MPP4 (% LSK)
	WT + LPS	KO + LPS
	28.6	41.6
	32.1	36.6
	33	31.6
	24.3	36
	27.6	43.9
		42.5
		38.7
average	29.12	38.7
SD	3.52661	4.32049
ttest	0.00225711
	Fold change LPS/PBS
	WT + LPS	KO + LPS
	0.530858	0.761905
	0.595824	0.67033
	0.612529	0.578755
	0.451044	0.659341
	0.512297	0.804029
		0.778388
		0.708791
average	0.54051	0.708791
SD	0.0654592	0.0791299
ttest	0.00303158

## Sheet: Description
Flow cytometry analyis of multipotent progenitor populations in the BM of WT and MyD88 KO mice treated with PBS or LPS for 4 hours. Numbers indicate fold change relative to PBS control mice of percentage of MPP4. At least 4 animals were included in each group. Data represent mean ± SD from at least 2 independent experiments. Two-tailed Student t test was used to assess statistical significance (*…
