# Supplementary material for: Hematopoietic stem cells undergo a lymphoid to myeloid switch in early stages of emergency granulopoiesis
Source: EMBO J. 2023 Oct 17;42(23):e113527. doi: 10.15252/embj.2023113527 (PMC10690458; doi:10.15252/embj.2023113527)
Supplement: Supplementary file 3 — Source Data for Figure 2 [file EMBJ-42-e113527-s007.zip › Figure_2/2L/2L.xlsx]

## Sheet: Figure data
Figure 2L
	MPP3 (% LSK)
	WT + PBS	KO + PBS
	17.2	15.6
	17.5	18.8
	19.4	20.5
	16.5	21.9
average	17.65	19.2
SD	1.23962	2.71416
ttest	0.338882
	MPP3 (% LSK)
	WT + LPS	KO + LPS
	32.6	26.7
	32.5	33.2
	31	31.6
	42.3	29.6
	45.2	22.2
		27.6
		30.7
average	36.72	28.8
SD	6.5297	3.67106
ttest	0.0224051
	Fold change LPS/PBS
	WT + LPS	KO + LPS
	1.84703	1.39062
	1.84136	1.72917
	1.75637	1.64583
	2.3966	1.54167
	2.56091	1.15625
		1.4375
		1.59896
average	2.08045	1.5
SD	0.369955	0.191201
ttest	0.00501287

## Sheet: Description
Flow cytometry analyis of multipotent progenitor populations in the BM of WT and MyD88 KO mice treated with PBS or LPS for 4 hours. Numbers indicate fold change relative to PBS control mice of percentage of MPP3. At least 4 animals were included in each group. Data represent mean ± SD from at least 2 independent experiments. Two-tailed Student t test was used to assess statistical significance (*…
