# Supplementary material for: Hematopoietic stem cells undergo a lymphoid to myeloid switch in early stages of emergency granulopoiesis
Source: EMBO J. 2023 Oct 17;42(23):e113527. doi: 10.15252/embj.2023113527 (PMC10690458; doi:10.15252/embj.2023113527)
Supplement: Supplementary file 3 — Source Data for Figure 2 [file EMBJ-42-e113527-s007.zip › Figure_2/2M/2M.xlsx]

## Sheet: Figure data
Figure 2M
	MPP2 (% LSK)
	WT + PBS	KO + PBS
	7.07	8.56
	8.56	7.91
	2.64	4.23
	3.05	5.02
average	5.33	6.43
SD	2.93797	2.12567
ttest	0.566297
	MPP2 (% LSK)
	WT + LPS	KO + LPS
	26.3	14.2
	21.1	11.6
	20.5	25.7
	12.1	11
	15.3	4.16
		12.9
		11.6
average	19.06	13.0229
SD	5.50527	6.43949
ttest	0.120948
	Fold change LPS/PBS
	WT + LPS	KO + LPS
	4.93433	2.2084
	3.95872	1.80404
	3.84615	3.99689
	2.27017	1.71073
	2.87054	0.646967
		2.00622
		1.80404
average	3.57598	2.02533
SD	1.03288	1.00148
ttest	0.0259833

## Sheet: Description
Flow cytometry analyis of multipotent progenitor populations in the BM of WT and MyD88 KO mice treated with PBS or LPS for 4 hours. Numbers indicate fold change relative to PBS control mice of percentage of MPP2. At least 4 animals were included in each group. Data represent mean ± SD from at least 2 independent experiments. Two-tailed Student t test was used to assess statistical significance (*…
