# Supplementary material for: Hematopoietic stem cells undergo a lymphoid to myeloid switch in early stages of emergency granulopoiesis
Source: EMBO J. 2023 Oct 17;42(23):e113527. doi: 10.15252/embj.2023113527 (PMC10690458; doi:10.15252/embj.2023113527)
Supplement: Supplementary file 4 — Source Data for Figure 3 [file EMBJ-42-e113527-s003.zip]

Archive with 21 entries (12 files):
- Figure_3/
- Figure_3/3A/
- Figure_3/3A/CD201+a.tif
- Figure_3/3A/CD201-b.tif
- Figure_3/3A/README.txt
- Figure_3/3B/
- Figure_3/3B/3B.xlsx
- Figure_3/3C/
- Figure_3/3C/3C.xlsx
- Figure_3/3D/
- Figure_3/3D/CD201+_b_.tif
- Figure_3/3D/CD201-_a_.tif
- Figure_3/3D/README.txt
- Figure_3/3E/
- Figure_3/3E/3E.xlsx
- Figure_3/3F/
- Figure_3/3F/3F.xlsx
- Figure_3/3G/
- Figure_3/3G/3G.xlsx
- Figure_3/3H-J/
- Figure_3/3H-J/3H-J.xlsx
