# Supplementary material for: Hematopoietic stem cells undergo a lymphoid to myeloid switch in early stages of emergency granulopoiesis
Source: EMBO J. 2023 Oct 17;42(23):e113527. doi: 10.15252/embj.2023113527 (PMC10690458; doi:10.15252/embj.2023113527)
Supplement: Supplementary file 4 — Source Data for Figure 3 [file EMBJ-42-e113527-s003.zip › Figure_3/3B/3B.xlsx]

## Sheet: Figure data
Figure 3B
	Colony counts
	CD201+	CD201-
	29	7
	25	7
	31	10
	46	20.5
	49	18
average	20.5417	9.5
SD	10.7703	6.34429
ttest	0.00298097

## Sheet: Description
Analysis of colony culture assays using MethoCult GF M3434 of CD201+ and CD201- HSCs isolated from WT mice. A total of 100 HSCs was plated per well. Cultures were analyzed at day 7 of culture. Data indicates the absolute number of colonies per well. 5 animals have been included in each group. Data represent mean ± SD from 2 independent experiments. 2-tailed Student t test was used to assess stati…
