# Supplementary material for: Hematopoietic stem cells undergo a lymphoid to myeloid switch in early stages of emergency granulopoiesis
Source: EMBO J. 2023 Oct 17;42(23):e113527. doi: 10.15252/embj.2023113527 (PMC10690458; doi:10.15252/embj.2023113527)
Supplement: Supplementary file 4 — Source Data for Figure 3 [file EMBJ-42-e113527-s003.zip › Figure_3/3C/3C.xlsx]

## Sheet: Figure data
Figure 3C
	Cells per well (x105)
	CD201+	CD201-
	2.0125	1.8725
	3.055	0.7275
	2.685	1.0775
	5.075	2.72
	6.2	2.43
average	2.65458	1.8325
SD	1.75918	0.853649
ttest	0.0479473

## Sheet: Description
Analysis of colony culture assays using MethoCult GF M3434 of CD201+ and CD201- HSCs isolated from WT mice. A total of 100 HSCs was plated per well. Cultures were analyzed at day 7 of culture. Data indicates the absolute number of cells per well. 5 animals have been included in each group. Data represent mean ± SD from 2 independent experiments. 2-tailed Student t test was used to assess statisti…
