# Supplementary material for: Hematopoietic stem cells undergo a lymphoid to myeloid switch in early stages of emergency granulopoiesis
Source: EMBO J. 2023 Oct 17;42(23):e113527. doi: 10.15252/embj.2023113527 (PMC10690458; doi:10.15252/embj.2023113527)
Supplement: Supplementary file 4 — Source Data for Figure 3 [file EMBJ-42-e113527-s003.zip › Figure_3/3D/README.txt]

Representative pictures of cells cytospun from colony culture assays. Cytospins were stained with May-Grünwald Giemsa. Picture shows immature cells (medium to large cells with big nucleus and scant and dark-blue cytoplasm), monocytes (large and round cells with round nucleus and light-blue cytoplasm), and granulocytes (smaller cells characterized by a ring shape or lobulated nucleus).
