# Supplementary material for: Hematopoietic stem cells undergo a lymphoid to myeloid switch in early stages of emergency granulopoiesis
Source: EMBO J. 2023 Oct 17;42(23):e113527. doi: 10.15252/embj.2023113527 (PMC10690458; doi:10.15252/embj.2023113527)
Supplement: Supplementary file 4 — Source Data for Figure 3 [file EMBJ-42-e113527-s003.zip › Figure_3/3E/3E.xlsx]

## Sheet: Figure data
Figure 3E
	% total
	Monocyte			Immature			Granulocyte
	CD201+	CD201-		CD201+	CD201-		CD201+	CD201-
	18.018	9.05172		58.1081	17.6724		23.8739	73.2759
	14.4186	9.00474		66.9767	26.0664		18.6047	64.9289
	9.44206	11.3924		65.6652	19.4093		24.8927	69.1983
	8.7156	11.3924		58.2569	19.4093		33.0275	69.1983
average	12.6486	10.2103		62.2517	20.6393		25.0997	69.1503
SD	4.38611	1.36509		4.72956	3.7095		5.96047	3.40808
ttest	0.329277			8.83513e-06			1.37662e-05

## Sheet: Description
Analysis of colony culture assays using MethoCult GF M3434 of CD201+ and CD201- HSCs isolated from WT mice. A total of 100 HSCs was plated per well. Cultures were analyzed at day 7 of culture. Cells were cytospun on a slide and stained with May-Grünwald Giemsa and differential counts were made based on cell morphology. 200 to 300 cells per cytospin were assessed. Data represent mean ± SD from 2 i…
