# Supplementary material for: Hematopoietic stem cells undergo a lymphoid to myeloid switch in early stages of emergency granulopoiesis
Source: EMBO J. 2023 Oct 17;42(23):e113527. doi: 10.15252/embj.2023113527 (PMC10690458; doi:10.15252/embj.2023113527)
Supplement: Supplementary file 4 — Source Data for Figure 3 [file EMBJ-42-e113527-s003.zip › Figure_3/3F/3F.xlsx]

## Sheet: Figure data
Figure 3F
	%Gr1 high Cd11b+			%Gr1 low Cd11b+
	CD201+	CD201-		CD201+	CD201-
	52.6	72.3		10.15	4.7
	60.75	75		10.6	4.89
	48.05	63.85		12	5.12
	43.85	64.1		11.95	8.32
	51	59.9		10.85	6.54
average	51.25	67.03		11.11	5.914
SD	6.26768	6.3409		0.828704	1.52754
ttest	0.00419101			0.00015499

## Sheet: Description
Analysis of colony culture assays using MethoCult GF M3434 of CD201+ and CD201- HSCs isolated from WT mice. A total of 100 HSCs was plated per well. Cultures were analyzed at day 7 of culture. Data indicates the percentages of mature granulocytes (Gr1high Cd11b+) and immature granulocytes (Gr1low Cd11b+) per well. 5 animals have been included in each group. Data represent mean ± SD from 2 indepen…
