# Supplementary material for: Hematopoietic stem cells undergo a lymphoid to myeloid switch in early stages of emergency granulopoiesis
Source: EMBO J. 2023 Oct 17;42(23):e113527. doi: 10.15252/embj.2023113527 (PMC10690458; doi:10.15252/embj.2023113527)
Supplement: Supplementary file 4 — Source Data for Figure 3 [file EMBJ-42-e113527-s003.zip › Figure_3/3G/3G.xlsx]

## Sheet: Figure data
Figure 3G
	Cebpe (%Actb)			MMP9 (%Actb)				Ela (%Actb)			MPO (%Actb)
	CD201+	CD201-		CD201+	CD201-			CD201+	CD201-		CD201+	CD201-
	0.20914	0.604185		0.000184421	0.00193884			3.1694	4.66455		0.406686	1.17099
	0.143404	0.48008		8.23771e-05	0.0307591			3.10945	31.269		0.397327	4.22055
	0.130267	0.384069		0.000144142	0.021035			3.89607	28.563		0.703864	1.96252
	0.217287	0.445996		5.29654e-05	0.00233289			6.27913	7.07989		1.4792	3.17959
	0.193166	1.0576		0.00036647	0.00390475			7.15874	12.5766		1.26327	1.40915
	0.604515	1.48759		0.000315243	0.0132546			10.858	18.251
average	0.24963	0.743253		0.000190936	0.0122042			5.74513	17.0673		0.85007	2.38856
SD	0.177397	0.437909		0.00012595	0.0117904			3.01413	11.0361		0.497364	1.28503
ttest	0.028416			0.0316827				0.0358038			0.0371359

## Sheet: Description
Analysis of colony culture assays using MethoCult GF M3434 of CD201+ and CD201- HSCs isolated from WT mice. A total of 100 HSCs was plated per well. Cultures were analyzed at day 7 of culture. Cells were collected for RNA isolation and cDNA preparation. cDNA was analyzed by RT-qPCR. The Ct value of each sample was normalized to Actb. At least 5 animals have been included in each group. Data repre…
