# Supplementary material for: Hematopoietic stem cells undergo a lymphoid to myeloid switch in early stages of emergency granulopoiesis
Source: EMBO J. 2023 Oct 17;42(23):e113527. doi: 10.15252/embj.2023113527 (PMC10690458; doi:10.15252/embj.2023113527)
Supplement: Supplementary file 4 — Source Data for Figure 3 [file EMBJ-42-e113527-s003.zip › Figure_3/3H-J/3H-J.xlsx]

## Sheet: Figure data
Figure 3H-J
	Panel H					Panel I					Panel J
	%Gr1+Cd11b+					Cd11b MFI					# Gr1+Cd11b+ (x103)
	CD201+	CD201-				CD201+	CD201-				CD201+	CD201-
	3.83	16.6	representative			161	740	representative			0.28171	10.4741
	16.3	21.1				509	759				1.12448	8.04531
	0.044	38.9				100	2102				0.004356	14.5486
	3.2	25.6				171	887				0.2816	5.9136
average	5.8435	25.55			average	235.25	1122			average	0.423037	9.74542
SD	7.16507	9.6286			SD	185.178	656.587			SD	0.485556	3.70472
ttest	0.0167415				ttest	0.0406799				ttest	0.00247682

## Sheet: Description
Flow cytometric analysis of CD201+ and CD201- liquid cultures. Data indicates % Gr1+Cd11b+ cells, MFI od CD11b and absolute number of Gr1+ CD11b+ mature granulocytic counts after 7 days in culture. In this Figure, data represent mean ± SD from 2 independent experiments. 4 mice have been included in this figure. 2-tailed Student t test was used to assess statistical significance (**P < 0.01)
