# Supplementary material for: Hematopoietic stem cells undergo a lymphoid to myeloid switch in early stages of emergency granulopoiesis
Source: EMBO J. 2023 Oct 17;42(23):e113527. doi: 10.15252/embj.2023113527 (PMC10690458; doi:10.15252/embj.2023113527)
Supplement: Supplementary file 5 — Source Data for Figure 4 [file EMBJ-42-e113527-s008.zip]

Archive with 11 entries (5 files):
- Figure_4/
- Figure_4/4B-C/
- Figure_4/4B-C/4B-C.xlsx
- Figure_4/4D-E/
- Figure_4/4D-E/4D-E.xlsx
- Figure_4/4F/
- Figure_4/4F/4F.xlsx
- Figure_4/4G-K/
- Figure_4/4G-K/4G-K.xlsx
- Figure_4/4L/
- Figure_4/4L/4L.xlsx
