# Supplementary material for: Hematopoietic stem cells undergo a lymphoid to myeloid switch in early stages of emergency granulopoiesis
Source: EMBO J. 2023 Oct 17;42(23):e113527. doi: 10.15252/embj.2023113527 (PMC10690458; doi:10.15252/embj.2023113527)
Supplement: Supplementary file 5 — Source Data for Figure 4 [file EMBJ-42-e113527-s008.zip › Figure_4/4B-C/4B-C.xlsx]

## Sheet: Figure data
Figure 4B-C
	Engraftment (% 5.2 cells)
	CD201+	CD201-
	79.8	31.8
	76.6	43.5	representative in 4B
	74.3	59.3
	79.1	53.4
	80.6	61.1
		56.8
		36.4
average	78.08	48.9
SD	2.58979	11.6725
ttest	0.000291568

## Sheet: Description
Flow cytometric analysis of peripheral blood from recipient mice 16 weeks after transplantation. Data indicate percentage percentage of Ly5.2-derived donor CD201+ or CD201- HSCs. Numbers indicate percentage of Ly5.2+ cells. At least 5 animals were included in each group. Data represents mean ± SD from 2 independent experiments. Two-tailed Student t test was used to assess statistical significance…
