# Supplementary material for: Hematopoietic stem cells undergo a lymphoid to myeloid switch in early stages of emergency granulopoiesis
Source: EMBO J. 2023 Oct 17;42(23):e113527. doi: 10.15252/embj.2023113527 (PMC10690458; doi:10.15252/embj.2023113527)
Supplement: Supplementary file 5 — Source Data for Figure 4 [file EMBJ-42-e113527-s008.zip › Figure_4/4D-E/4D-E.xlsx]

## Sheet: Figure data
Figure 4D-E
	B cells (B220+CD3e-)			Myeloid (Gr1+Cd11b+)
	CD201+	CD201-		CD201+	CD201-		T cells	(CD3e+B220-)
	67.5	55.1		18.2	36.1		14.1	8.51	representative in 4D
	58.7	54.9		26.4	31.2		14.8	13.7
	70.3	64.4		16.1	26.3		13.4	8.96
	72.7	49.6		14	45.9		12.6	4.34
	64.4	59.3		21.2	27.2		14.3	13.3
		58.2			30.3			11.4
		66.3			16			17.5
average	66.72	58.2571		19.18	30.4286		13.84	11.1014
ttest	0.0283423			0.0326863			0.193518

## Sheet: Description
Tri-lineage reconstitution in peripheral blood 16 weeks upon transplantation. Data represents percentage of donor-derived Ly5.2+ T cells, B cells and myeloid cells. Recipient mice received CD201+ or CD201- HSCs. At least 5 animals were included in each group. Data represents mean ± SD from 2 independent experiments. Two-tailed Student t test was used to assess statistical significance (*P < 0.05).
