# Supplementary material for: Hematopoietic stem cells undergo a lymphoid to myeloid switch in early stages of emergency granulopoiesis
Source: EMBO J. 2023 Oct 17;42(23):e113527. doi: 10.15252/embj.2023113527 (PMC10690458; doi:10.15252/embj.2023113527)
Supplement: Supplementary file 5 — Source Data for Figure 4 [file EMBJ-42-e113527-s008.zip › Figure_4/4F/4F.xlsx]

## Sheet: Figure data
Figure 4F
	Lympho:myelo ratio (PB)
	CD201+	CD201-
	4.48352	1.76205
	2.78409	2.19872
	5.19876	2.78935
	6.09286	1.17516
	3.71226	2.66912
		2.29703
		5.2375
average	4.4543	2.58985
ttest	0.0328651

## Sheet: Description
Abundance of lymphoid versus myeloid cells. Data indicates the lymphoid to myeloid ratio in peripheral blood derived from CD201+ or CD201- HSCs. Data represents mean ± SD from 2 independent experiments. Two-tailed Student t test was used to assess statistical significance (*P < 0.05).
