# Supplementary material for: Hematopoietic stem cells undergo a lymphoid to myeloid switch in early stages of emergency granulopoiesis
Source: EMBO J. 2023 Oct 17;42(23):e113527. doi: 10.15252/embj.2023113527 (PMC10690458; doi:10.15252/embj.2023113527)
Supplement: Supplementary file 5 — Source Data for Figure 4 [file EMBJ-42-e113527-s008.zip › Figure_4/4G-K/4G-K.xlsx]

## Sheet: Figure data
Figure 4G-K
	CD201+ (% of LSKs)						CD201- (% of LSKs)
	MPP4	HSC	MPP2	MPP3			MPP4	HSC	MPP2	MPP3
	16	20.4	6.18	42.5			9.52	2.38	17.9	63.1
	16.7	41.2	4.31	24.1			2.08	25	16.7	35.4
	22.3	22.5	7.5	34.8			14.1	5.77	13.5	52.5
	22.6	20.7	13.6	33.9			17.9	13.6	14.3	42
	19.8	31.4	7.48	31.6			9.02	13.5	10.3	48.8	representative
	20.1	26.9	3.52	28.7	representative		20.1	10.5	10.8	45.3
	22	20.3	4.99	32			13.9	8.33	13.9	55.6
	23.3	15.5	5.68	31.7
	23.2	11.7	5.03	39.7
average	20.6667	23.4	6.47667	33.2222			12.3743	11.2971	13.9143	48.9571
SD	2.74135	8.79702	2.9845	5.48971			6.06763	7.27356	2.79072	9.14966
ttest	0.00250931	0.0108355	0.00016658	0.000755456

## Sheet: Description
Flow cytometric analysis of CD201+ and CD201- HSC-derived progenitor and stem cells. Data represents multipotent progenitor 4 (MPP4), MPP3, MPP2 and HSCs as percentage of LSK. At least 7 animals were included in each group. Data in Figure represent mean ± SD from 2 independent experiments. Two-tailed Student t test was used to assess statistical significance (*P < 0.05, **P < 0.01, ***P < 0.001).
