# Supplementary material for: Hematopoietic stem cells undergo a lymphoid to myeloid switch in early stages of emergency granulopoiesis
Source: EMBO J. 2023 Oct 17;42(23):e113527. doi: 10.15252/embj.2023113527 (PMC10690458; doi:10.15252/embj.2023113527)
Supplement: Supplementary file 5 — Source Data for Figure 4 [file EMBJ-42-e113527-s008.zip › Figure_4/4L/4L.xlsx]

## Sheet: Figure data
Figure 4L
	CD201+			CD201-
	CD201+	CD201-		CD201+	CD201-
	40.2	59.8		29	71
	51.9	48.1		25.8	74.2
	47.3	52.7		38.4	61.6
	48.8	51.2
	65.1	34.9
average	50.66	49.34		31.0667	68.9333
stdev	9.14073	9.14073		6.5493	6.5493
ttest	0.0184432	0.0184432

## Sheet: Description
Analysis of the BM HSC compartment isolated from mice transplanted with CD201+ or CD201- HSCs. Circles indicate percentage of CD201+ and CD201- HSCs upon 16 weeks of transplantation Data in Figure represent mean ± SD from 2 independent experiments. Two-tailed Student t test was used to assess statistical significance (*P < 0.05)
