# Supplementary material for: Hematopoietic stem cells undergo a lymphoid to myeloid switch in early stages of emergency granulopoiesis
Source: EMBO J. 2023 Oct 17;42(23):e113527. doi: 10.15252/embj.2023113527 (PMC10690458; doi:10.15252/embj.2023113527)
Supplement: Supplementary file 6 — Source Data for Figure 5 [file EMBJ-42-e113527-s002.zip]

Archive with 7 entries (3 files):
- Figure_5/
- Figure_5/5B/
- Figure_5/5B/5B.xlsx
- Figure_5/5D-E/
- Figure_5/5D-E/5D-E.xlsx
- Figure_5/5F-G/
- Figure_5/5F-G/5F-G.xlsx
