# Supplementary material for: Hematopoietic stem cells undergo a lymphoid to myeloid switch in early stages of emergency granulopoiesis
Source: EMBO J. 2023 Oct 17;42(23):e113527. doi: 10.15252/embj.2023113527 (PMC10690458; doi:10.15252/embj.2023113527)
Supplement: Supplementary file 6 — Source Data for Figure 5 [file EMBJ-42-e113527-s002.zip › Figure_5/5B/5B.xlsx]

## Sheet: Figure data
Figure 5B
	% LSK
treatment	MPP4	MPP3	MPP2
PBS	56.2	22.8	6.3
	56.5	20.4	6.52
	53.1	23.4	3.74
	53.1	22.9	4.56
	51.9	21	3.9
average	54.16	22.1	5.004
SD	2.06107	1.31529	1.32207
PBS + CD201 blocking antibody	50.5	27.5	8.79
	55.4	25.2	8.28
	59.6	19.4	4.29
	52.8	22.3	5.87
	52.6	30.6	7.17
average	54.18	25	6.88
SD	3.49314	4.36749	1.83169
ttest	0.991472	0.192913	0.100396
	% LSK						Fold change LPS/PBS
	MPP4	MPP3	MPP2				MPP4	MPP3	MPP2
LPS	26.4	43.3	17.5			LPS	0.487445	1.95928	3.4972
	24.2	48.1	18.4				0.446824	2.17647	3.67706
	29.7	42.4	15.1				0.548375	1.91855	3.01759
	33.4	41.9	16.4				0.616691	1.89593	3.27738
average	28.425	43.925	16.85			average	0.524834	1.98756	3.36731
SD	4.01362	2.84297	1.42478			SD	0.0741068	0.128641	0.284728
LPS + CD201 blocking antibody	30.3	38	24.8			LPS+CD201 blocking Antibody	0.559247	1.52	3.60465
	36.3	40.8	14.2				0.669989	1.632	2.06395
	32.7	39.2	17.3				0.603544	1.568	2.51453
	37.9	37.7	14				0.69952	1.508	2.03488
	30.6	38.3	18.3				0.564784	1.532	2.65988
	34.5	38.2	18				0.636766	1.528	2.61628
average	33.7167	38.7	17.7667			average	0.622308	1.548	2.58236
SD	3.07273	1.14543	3.92258			SD	0.0567134	0.045817	0.570143
ttest	0.045088	0.00332191	0.671012			ttest	0.0454517	4.98584e-05	0.0360235

## Sheet: Description
Flow cytometry analysis of multipotent progenitor compartment in mice that were treated with CD201-function blocking antibody followed by LPS administration or control LPS treated mice. Data represent mean ± SD from 2 independent experiments. Two-tailed Student t test was used to assess statistical significance (*P < 0.05, ****P < 0.0001).
