# Supplementary material for: Hematopoietic stem cells undergo a lymphoid to myeloid switch in early stages of emergency granulopoiesis
Source: EMBO J. 2023 Oct 17;42(23):e113527. doi: 10.15252/embj.2023113527 (PMC10690458; doi:10.15252/embj.2023113527)
Supplement: Supplementary file 6 — Source Data for Figure 5 [file EMBJ-42-e113527-s002.zip › Figure_5/5D-E/5D-E.xlsx]

## Sheet: Figure data
Figure 5D-E
	CD201+				CD201-
	PBS	LPS			PBS	LPS
	40.2	9.01			29	10.1	representative
	47.3	4.38			25.8	6.85
	51.9	9.45	representative		38.4	4.94
	48.8	21.2				14
	65.1	22.5
		21.1
		13
average	50.66	14.3771			31.0667	8.9725
stdev	9.14073	7.21863			6.5493	3.97127
ttest	1.63496e-05				0.00249481

## Sheet: Description
Flow cytometric analysis of BM from recipient mice that received CD201+ or CD201- HSCs and were challenged with PBS or LPS. Data indicatepercentage of donor-derived (Ly5.2+) CD201+ HSCs. Numbers indicate percentages. At least 3 animals were included in each group. Data in Figure 5 represent mean ± SD from 2 independent experiments. Two-tailed Student t test was used to assess statistical signific…
