# Supplementary material for: Hematopoietic stem cells undergo a lymphoid to myeloid switch in early stages of emergency granulopoiesis
Source: EMBO J. 2023 Oct 17;42(23):e113527. doi: 10.15252/embj.2023113527 (PMC10690458; doi:10.15252/embj.2023113527)
Supplement: Supplementary file 6 — Source Data for Figure 5 [file EMBJ-42-e113527-s002.zip › Figure_5/5F-G/5F-G.xlsx]

## Sheet: Figure data
Figure 5F-G
	Steady state
	CD201+ (% of LSKs)						CD201- (% of LSKs)
	MPP4	HSC	MPP2	MPP3			MPP4	HSC	MPP2	MPP3
	16	20.4	6.18	42.5			9.52	2.38	17.9	63.1
	16.7	41.2	4.31	24.1			2.08	25	16.7	35.4
	22.3	22.5	7.5	34.8			14.1	5.77	13.5	52.5	representative
	22.6	20.7	13.6	33.9			17.9	13.6	14.3	42
	19.8	31.4	7.48	31.6			9.02	13.5	10.3	48.8
	20.1	26.9	3.52	28.7			20.1	10.5	10.8	45.3
	22	20.3	4.99	32	representative		13.9	8.33	13.9	55.6
	23.3	15.5	5.68	31.7
	23.2	11.7	5.03	39.7
average	20.6667	23.4	6.47667	33.2222			12.3743	11.2971	13.9143	48.9571
SD	2.74135	8.79702	2.9845	5.48971			6.06763	7.27356	2.79072	9.14966
ttest	0.00250931	0.0108355	0.00016658	0.000755456
	LPS
	CD201+ (% of LSKs)						CD201- (% of LSKs)
	MPP4	HSC	MPP2	MPP3			MPP4	HSC	MPP2	MPP3
	1.09	13.3	11.1	62.8			4.25	9.82	33.2	48.4
	1.62	20	9.65	56.8			5.13	13	23.8	50.2	representative
	2.65	21.1	14	53.6			1.42	11	27.4	51.6
	1.24	21.8	9.54	54.8			4.46	10.1	35	46
	4.2	17.2	9.53	51.7
	2.67	30	14.2	40.8	representative
	6.63	10.8	18.3	55
average	2.87143	19.1714	12.3314	53.6429			3.815	10.98	29.85	49.05
SD	1.97411	6.28509	3.3228	6.65479			1.64017	1.43768	5.17526	2.41868
ttest	8.26886e-10	0.301416	0.00234447	9.5523e-06			0.0240993	0.934602	8.2137e-05	0.984873
	Fold change LPS/PBS						Fold change LPS/PBS
	CD201+						CD201-
	MPP4	HSC	MPP2	MPP3			MPP4	HSC	MPP2	MPP3
	0.0527419	0.568376	1.71384	1.8903			0.349918	0.869246	2.37871	0.980324
	0.0783871	0.854701	1.48996	1.7097			0.422371	1.15073	1.70522	1.01678
	0.128226	0.901709	2.16161	1.61338			0.116914	0.973698	1.96315	1.04514
	0.06	0.931624	1.47298	1.6495			0.367208	0.894031	2.50768	0.931713
	0.203226	0.735043	1.47144	1.55619
	0.129194	1.28205	2.19249	1.22809
	0.320806	0.461538	2.82553	1.65552
average	0.13894	0.819292	1.90398	1.61467
SD	0.0955215	0.268594	0.513042	0.200311
ttest	0.0320179	0.319833	0.446508	0.000209867

## Sheet: Description
Flow cytometric analysis of CD201+ and CD201- HSC-derived progenitor and stem cells upon LPS treatment. Data represents multipotent progenitor 4 (MPP4), MPP3, MPP2 and HSCs as percentage of LSK and are presented as fold change from PBS to LPS. At least 4 animals were included in each group. Data in Figure represent mean ± SD from 2 independent experiments. Two-tailed Student t test was used to as…
