# Supplementary material for: Hematopoietic stem cells undergo a lymphoid to myeloid switch in early stages of emergency granulopoiesis
Source: EMBO J. 2023 Oct 17;42(23):e113527. doi: 10.15252/embj.2023113527 (PMC10690458; doi:10.15252/embj.2023113527)
Supplement: Supplementary file 7 — Source Data for Figure 6 [file EMBJ-42-e113527-s001.zip]

Archive with 13 entries (6 files):
- Figure_6/
- Figure_6/6A/
- Figure_6/6A/6A.xlsx
- Figure_6/6B/
- Figure_6/6B/6B.xlsx
- Figure_6/6C/
- Figure_6/6C/6C.xlsx
- Figure_6/6D/
- Figure_6/6D/6D.xlsx
- Figure_6/6E/
- Figure_6/6E/6E.xlsx
- Figure_6/6F-G/
- Figure_6/6F-G/6F-G.xlsx
