# Supplementary material for: Hematopoietic stem cells undergo a lymphoid to myeloid switch in early stages of emergency granulopoiesis
Source: EMBO J. 2023 Oct 17;42(23):e113527. doi: 10.15252/embj.2023113527 (PMC10690458; doi:10.15252/embj.2023113527)
Supplement: Supplementary file 7 — Source Data for Figure 6 [file EMBJ-42-e113527-s001.zip › Figure_6/6A/6A.xlsx]

## Sheet: Figure data
Figure 6A
	TLR4 MFI
	CD201+	CD201-
	181	168
	208	193
	188	179
	194	187
	247	226
	116	94.2
average	189	174.533
SD	42.7645	43.9576
ttest	0.00209395

## Sheet: Description
Flow cytometry analysis of TLR4 expression on CD201+ or - HSCs. 6 animals were included in each group. Data represent mean ± SD from 2 independent experiments. Two-tailed Student t test was used to assess statistical significance (**P < 0.01).
