# Supplementary material for: Hematopoietic stem cells undergo a lymphoid to myeloid switch in early stages of emergency granulopoiesis
Source: EMBO J. 2023 Oct 17;42(23):e113527. doi: 10.15252/embj.2023113527 (PMC10690458; doi:10.15252/embj.2023113527)
Supplement: Supplementary file 7 — Source Data for Figure 6 [file EMBJ-42-e113527-s001.zip › Figure_6/6B/6B.xlsx]

## Sheet: Figure data
Figure 6B
	IkBa MFI						p65 MFI
	CD201+	CD201-					CD201+	CD201-
	1332	2206					1003	973
	1316	1992					994	799
	1305	1954					969	777
	1449	2186					919	731	representative
	1322	2294	representative				867	737
	1486	2429					876	787
average	1368.33	2176.83				average	938	800.667
SD	78.1912	180.038				SD	59.2756	88.719
ttest	3.11681e-05					ttest	0.00416659

## Sheet: Description
Flow cytometry analysis of IkBa and p65 in CD201+ or CD201- HSCs after 5 minutes LPS stimulation in vitro. Data represent mean ± SD from 2 independent experiments . Each dot represents a pool of sorted CD201+ or - HSCs from two mice. Two-tailed paired Student t test was used to assess statistical significance (**P < 0.01, ****P < 0.0001 ).
