# Supplementary material for: Hematopoietic stem cells undergo a lymphoid to myeloid switch in early stages of emergency granulopoiesis
Source: EMBO J. 2023 Oct 17;42(23):e113527. doi: 10.15252/embj.2023113527 (PMC10690458; doi:10.15252/embj.2023113527)
Supplement: Supplementary file 7 — Source Data for Figure 6 [file EMBJ-42-e113527-s001.zip › Figure_6/6C/6C.xlsx]

## Sheet: Figure data
Figure 6C
	G-CSF (pg/ml)
	PBS	LPS
	169.306	517321
	135.477	516342
	932.672	597437
	85.7367	192473
	161.35	661116
	191.143	680795
		422576
		1067495
		383519
average	279.281	559897
SD	322.127	243054
ttest	9.09029e-05

## Sheet: Description
ELISA measurement of G-CSF in serum isolated from mice treated with PBS or LPS for 4 hours. Data represent mean ± SD from two independent experiments. Two-tailed Student t test was used to assess statistical significance (****P < 0.0001).
