# Supplementary material for: Hematopoietic stem cells undergo a lymphoid to myeloid switch in early stages of emergency granulopoiesis
Source: EMBO J. 2023 Oct 17;42(23):e113527. doi: 10.15252/embj.2023113527 (PMC10690458; doi:10.15252/embj.2023113527)
Supplement: Supplementary file 7 — Source Data for Figure 6 [file EMBJ-42-e113527-s001.zip › Figure_6/6D/6D.xlsx]

## Sheet: Figure data
Figure 6D
	G-CSF-R MFI
	CD201+	CD201-
	1178	1370
	1142	1500
	1282	1456
	1302	1478
	1362	1660
average	1253.2	1492.8
SD	90.9241	105.666
ttest	0.00306335

## Sheet: Description
Flow cytometry analysis of G-CSF-R expression on CD201+ or - HSCs. 5 animals were included in each group. Data represent mean ± SD from 2 independent experiments. Two-tailed Student t test was used to assess statistical significance (**P < 0.01).
