# Supplementary material for: Hematopoietic stem cells undergo a lymphoid to myeloid switch in early stages of emergency granulopoiesis
Source: EMBO J. 2023 Oct 17;42(23):e113527. doi: 10.15252/embj.2023113527 (PMC10690458; doi:10.15252/embj.2023113527)
Supplement: Supplementary file 7 — Source Data for Figure 6 [file EMBJ-42-e113527-s001.zip › Figure_6/6E/6E.xlsx]

## Sheet: Figure data
Figure 6E
	pSTAT3 MFI
	CD201+	CD201-
	632	730
	700	794
	679	848
	521	688
	474	721	representative
	386	630
average	565.333	735.167
SD	124.874	77.0777
ttest	0.00157185

## Sheet: Description
Flow cytometry analysis of pSTAT3 in CD201+ or CD201- HSCs after 5 minutes G-CSF stimulation in vitro. Data represent mean ± SD from two independent experiments. Each dot represents a pool of sorted CD201+ or - HSCs from two mice. Two-tailed paired Student t test was used to assess statistical significance (**P < 0.01).
