# Supplementary material for: Hematopoietic stem cells undergo a lymphoid to myeloid switch in early stages of emergency granulopoiesis
Source: EMBO J. 2023 Oct 17;42(23):e113527. doi: 10.15252/embj.2023113527 (PMC10690458; doi:10.15252/embj.2023113527)
Supplement: Supplementary file 7 — Source Data for Figure 6 [file EMBJ-42-e113527-s001.zip › Figure_6/6F-G/6F-G.xlsx]

## Sheet: Figure data
Figure 6F-G
	C/EBPB isoforms
	LAP/LAP*			LIP			No C/EBPB
	CD201+	CD201-		CD201+	CD201-		CD201+	CD201-
	0.25	9.67		81.1	77.3		18.7	12.3
	2.23	11.9		80.5	82.7		17.1	5.41
	1.04	8.65		79.3	79.8		19.7	11.3
	1.69	5.77		71.7	83.9		26.6	10.3
	1.55	4.86		72.8	87.9		25.7	7.23
	0.46	9.47		72.7	82.6		27.6	7.98	representative
average	1.20333	8.38667		76.35	82.3667		22.5667	9.08667
SD	0.761464	2.62746		4.38258	3.61644		4.57107	2.64145
ttest	7.51751e-05			0.0267775			9.45168e-05

## Sheet: Description
Flow cytometry analysis of C/EBPB isoforms in CD201+ or CD201- HSCs. Data represent mean ± SD from two independent experiments. Each datapoint represents a pool of sorted CD201+ or CD201- HSCs from 2 mice. Two-tailed Student t test was used to assess statistical significance (*P < 0.05, ****P < 0.0001).
